# Supplementary material for: Changes in root-associated fungal communities in Triticum aestivum ssp. spelta L. and Triticum aestivum ssp. vulgare L. under drought stress and in various soil processing
Source: PLoS One. 2020 Oct 6;15(10):e0240037. doi: 10.1371/journal.pone.0240037 (PMC7537893; doi:10.1371/journal.pone.0240037)
Supplement: S1 Table — (XLSX) [file pone.0240037.s001.xlsx]

## Sheet: Arkusz1
#Accession number	Locus
MT276037	ITS
MT276038	ITS
MT276039	ITS
MT276040	ITS
MT276041	ITS
MT276042	ITS
MT276043	ITS
MT276044	ITS
MT276045	ITS
MT276046	ITS
MT276047	ITS
MT276048	ITS
MT276049	ITS
MT276050	ITS
MT276051	ITS
MT276052	ITS
MT276053	ITS
MT276054	ITS
MT276055	ITS
MT276056	ITS
MT276057	ITS
MT276058	ITS
MT276059	ITS
MT276060	ITS
MT276061	ITS
MT276062	ITS
MT276063	ITS
MT276064	ITS
MT276065	ITS
MT276066	ITS
MT276067	ITS
MT276068	ITS
MT276069	ITS
MT276070	ITS
MT276071	ITS
MT276072	ITS
MT276073	ITS
MT276074	ITS
MT276075	ITS
MT276076	ITS
MT276077	ITS
MT276078	ITS
MT276079	ITS
MT276080	ITS
MT276081	ITS
MT276082	ITS
MT276083	ITS
MT276084	ITS
MT276085	ITS
MT276086	ITS
MT276087	ITS
MT276088	ITS
MT276089	ITS
MT276090	ITS
MT276091	ITS
MT276092	ITS
MT276093	ITS
MT276094	ITS
MT276095	ITS
MT276096	ITS
MT276097	ITS
MT276098	ITS
MT276099	ITS
MT276100	ITS
MT276101	ITS
MT276102	ITS
MT276103	ITS
MT276104	ITS
MT276105	ITS
MT276106	ITS
MT276107	ITS
MT276108	ITS
MT276109	ITS
MT276110	ITS
MT276111	ITS
MT276112	ITS
MT276113	ITS
MT276114	ITS
MT276115	ITS
MT276116	ITS
MT276117	ITS
MT276118	ITS
MT276119	ITS
MT276120	ITS
MT276121	ITS
MT276122	ITS
MT276123	ITS
MT276124	ITS
MT276125	ITS
MT276126	ITS
MT276127	ITS
MT276128	ITS
MT276129	ITS
MT276130	ITS
MT276131	ITS
MT276132	ITS
MT276133	ITS
MT276134	ITS
MT276135	ITS
MT276136	ITS
MT276137	ITS
MT276138	ITS
MT276139	ITS
MT276140	ITS
MT276141	ITS
MT276142	ITS
MT304426	LROR
MT304427	LROR
MT304428	LROR
MT304429	LROR
MT304430	LROR
MT304431	LROR
MT304432	LROR
MT304433	LROR
MT304434	LROR
MT304435	LROR
MT304436	LROR
MT304437	LROR
MT304438	LROR
MT304439	LROR
MT304440	LROR
MT304441	LROR
MT304442	LROR
MT304443	LROR
MT304444	LROR
MT304445	LROR
MT304446	LROR
MT304447	LROR
MT304448	LROR
MT304449	LROR
MT304450	LROR
MT304451	LROR
MT304452	LROR
MT304453	LROR
MT304454	LROR
MT305023	NS
MT305024	NS
MT305025	NS
MT305026	NS
MT305027	NS
MT305028	NS
MT305029	NS
MT305030	NS
MT305031	NS
MT305032	NS
MT305033	NS
MT305034	NS
MT305035	NS
MT305036	NS
MT305037	NS
MT305038	NS
MT305039	NS
MT305040	NS
MT305041	NS
MT305042	NS
